# Supplementary material for: Unraveling the Genetic Basis of Fertility Restoration for Cytoplasmic Male Sterile Line WNJ01A Originated From Brassica juncea in Brassica napus
Source: Front Plant Sci. 2021 Aug 31;12:721980. doi: 10.3389/fpls.2021.721980 (PMC8438535; doi:10.3389/fpls.2021.721980)
Supplement: Supplementary Table 1 — Primers used in this study. [file Table_1.xlsx]

## Sheet: Table S1
TABLE S1 | Primers used in this study
Primer name	Primer sequences (5’-3’)	Purpose	Source	Character
ID-196AF	CGGGGAGTACTTTTGGGATT	Fine mapping	this study	Co-dominant
ID-196AR	ACATCCCATGAATCTTCGCT
ID-282AF	GAGCTAGGAAGCACAATCGG	Fine mapping	this study	Co-dominant
ID-282AR	TGCAATGAGTTCAGTGAGGC
ID-381AF	ACTACTCTGGCCGGTTGATG	Fine mapping	this study	Co-dominant
ID-381AR	GGGTCAAATGGCAATGATTC
ID-458AF	GCATGCAAAAAGATGGGGTA	Fine mapping	this study	Co-dominant
ID-458AR	ATGGACTTGCATGTCGTCG
ID-506AF	TGTTCGAGAACCATGGTCAA	Fine mapping	this study	Co-dominant
ID-506AR	AGCGCTGATCTCTTCGGTAA
ID-537AF	GTCTGTCTCCAAATCCCGAA	Fine mapping	this study	Dominant
ID-537AR	TCTCTGGTCCAAAAAGAAGCA
ID-545AF	TTGCAGTTGACAGTTCCTGG	Fine mapping	this study	Dominant
ID-545AR	GCTTACCATTGCAATTCGCT
ID-551AF	GATCAAAGGCTTGTAAATGGAC	Fine mapping	this study	Co-dominant
ID-551AR	GAAAGAAGGCTTGGTGCTTC
ID-563AF	GCGAAATTTACATGTTTTGACG	Fine mapping	this study	Dominant
ID-563AR	AAACCAGCAATAAGCCCAAA
ID-582AF	TGCCTAATTGGAAAAGGTGG	Fine mapping	this study	Dominant
ID-582AR	GCTGCATCAGGACTTCCAGT
ID-589AF	ACAATGATGGTGCCCAAAAA	Fine mapping	this study	Dominant
ID-589AR	GGCTTAAGCTAGTTGATTTCGC
ID-595AF	CAAGGTCGACCAAGAGGAAG	Fine mapping and BAC screening	this study	Dominant
ID-595AR	GGCACCAAATCACATTCAAA
SR10F	ATGGCAGCGTTAGAGAAATC	Fine mapping	this study	Dominant
SR10R	CATTCATCTCTCTCTGAAGC
TY21F	CGTGTTGGATCTCTGCAAGC	Fine mapping and BAC screening	this study	Dominant
TY21R	CACCAATGTCAAGTTCCATC
SR24F	AACCAAGTACTTGGCTACTT	Fine mapping	this study	Dominant
SR24R	TTACAGTTTCTGCCAGCCTT
SR30F	CAAGTTGATTCGATACCCAC	Fine mapping and BAC screening	this study	Dominant
SR30R	TGTTGGAGAGGCTTTGACAT
IDC-671AF	TCCGTTTCGTTGAATTGATG	Fine mapping	this study	Dominant
IDC-671AR	GAACCAGAAGAATCACCCGA
IDC-705AF	AAAATGCTTGCGAAAGAGGA	Fine mapping	this study	Co-dominant
IDC-705AR	GCACGCCCATAACTCAAGAT
ID-822BF	TTTGCTTGGCAACTTCTCAC	Fine mapping	this study	Co-dominant
ID-822BR	GAAAAGCTGGGAAGGGAGTT
IDC-860AF	ACCCAAGCCTCTGCTAGTGA	Fine mapping	this study	Co-dominant
IDC-860AR	GCTTTCTACCTTAACCAACCGA
IDC-865BR	CCACGCTGCACTTTACACAT	Fine mapping	this study	Co-dominant
IDC-865BF	AGGCCCTAAACCATGGAGTC
IDC-871BF	CATTTGATTCAAGCGTGTGG	Fine mapping	this study	Co-dominant
IDC-871BR	GCTTAGCTGTTCCTGAAATGAG
BrIP53F	CGTTTGGACAAGTTTTCACG	Fine mapping	Liu et al., 2016	Dominant
BrIP53R	CTTTGAACTATTGCCGGTGA
YSSR1F	TGTCATTGGCTTCTGCTGTC	Fine mapping	Liu et al., 2017	Dominant
YSSR1R	ATATGGAGAGTGCCGCTACG
BrSC39F	TAATGCGAATTTTCAGGGGT	Fine mapping	Liu et al., 2017	Dominant
BrSC39R	ATGGACCAGGCTTTACTTCC
BrIP63F	TGGGATGCTCTGTTTCTGAC	Fine mapping	Liu et al., 2017	Dominant
BrIP63R	GATCTAGCCGAGTGTAAGCG
BrIP81F	TCGCTCCACCAACAATAAAC	Fine mapping	Liu et al., 2017	Dominant
BrIP81R	TCAGTCCATGAGATCAAGACG

## Sheet: Table S4
Table S4 | GO annotation of DEGs
GO.ID	Term	Annotated number	DEGs number	Expected	KS (p value)	GO_category
GO:0010159	specification of organ position	7	5	0.14	0.0011	biological process
GO:0009624	response to nematode	422	23	8.74	0.0013	biological process
GO:0010158	abaxial cell fate specification	39	9	0.81	0.0017	biological process
GO:0010143	cutin biosynthetic process	68	15	1.41	0.0023	biological process
GO:0010093	specification of floral organ identity	176	22	3.64	0.0027	biological process
GO:0048730	epidermis morphogenesis	6	4	0.12	0.0052	biological process
GO:0010226	response to lithium ion	6	4	0.12	0.0054	biological process
GO:1901698	response to nitrogen compound	4016	76	83.15	0.0054	biological process
GO:0048440	carpel development	1120	58	23.19	0.0055	biological process
GO:0006949	syncytium formation	98	8	2.03	0.0063	biological process
GO:0019748	secondary metabolic process	3094	69	64.06	0.0064	biological process
GO:0009910	negative regulation of flower developmen...	229	4	4.74	0.0065	biological process
GO:0008643	carbohydrate transport	498	22	10.31	0.0076	biological process
GO:0002679	respiratory burst involved in defense re...	624	10	12.92	0.009	biological process
GO:0019761	glucosinolate biosynthetic process	823	19	17.04	0.0095	biological process
GO:0080155	regulation of double fertilization formi...	27	7	0.56	0.0097	biological process
GO:0009806	lignan metabolic process	51	0	1.06	0.0113	biological process
GO:0009807	lignan biosynthetic process	51	0	1.06	0.0113	biological process
GO:0042538	hyperosmotic salinity response	838	36	17.35	0.0124	biological process
GO:0052317	camalexin metabolic process	48	3	0.99	0.0135	biological process
GO:0010120	camalexin biosynthetic process	48	3	0.99	0.0135	biological process
GO:0006720	isoprenoid metabolic process	2108	44	43.64	0.0141	biological process
GO:0006829	zinc ion transport	76	3	1.57	0.015	biological process
GO:1901700	response to oxygen-containing compound	11549	292	239.11	0.0151	biological process
GO:0001101	response to acid chemical	7684	208	159.09	0.0153	biological process
GO:0010033	response to organic substance	12871	314	266.48	0.0159	biological process
GO:0000041	transition metal ion transport	1148	23	23.77	0.016	biological process
GO:0044364	disruption of cells of other organism	28	2	0.58	0.0162	biological process
GO:0031640	killing of cells of other organism	28	2	0.58	0.0162	biological process
GO:0001906	cell killing	28	2	0.58	0.0162	biological process
GO:0071554	cell wall organization or biogenesis	4496	113	93.08	0.0163	biological process
GO:0050982	detection of mechanical stimulus	20	0	0.41	0.0166	biological process
GO:0006022	aminoglycan metabolic process	68	1	1.41	0.0172	biological process
GO:0045229	external encapsulating structure organiz...	3194	94	66.13	0.0172	biological process
GO:0006629	lipid metabolic process	6727	173	139.28	0.0177	biological process
GO:0010103	stomatal complex morphogenesis	627	31	12.98	0.0179	biological process
GO:0019218	regulation of steroid metabolic process	9	2	0.19	0.018	biological process
GO:0090030	regulation of steroid hormone biosynthet...	9	2	0.19	0.018	biological process
GO:0010422	regulation of brassinosteroid biosynthet...	9	2	0.19	0.018	biological process
GO:0050810	regulation of steroid biosynthetic proce...	9	2	0.19	0.018	biological process
GO:0090470	shoot organ boundary specification	7	1	0.14	0.021	biological process
GO:0045488	pectin metabolic process	470	18	9.73	0.021	biological process
GO:0010393	galacturonan metabolic process	470	18	9.73	0.021	biological process
GO:0006026	aminoglycan catabolic process	62	1	1.28	0.0227	biological process
GO:0006030	chitin metabolic process	62	1	1.28	0.0227	biological process
GO:0006032	chitin catabolic process	62	1	1.28	0.0227	biological process
GO:1901072	glucosamine-containing compound cataboli...	62	1	1.28	0.0227	biological process
GO:0046348	amino sugar catabolic process	62	1	1.28	0.0227	biological process
GO:0071577	zinc ion transmembrane transport	58	1	1.2	0.0228	biological process
GO:0009719	response to endogenous stimulus	8789	213	181.97	0.0228	biological process
GO:0009395	phospholipid catabolic process	20	0	0.41	0.023	biological process
GO:0010260	organ senescence	578	15	11.97	0.023	biological process
GO:0005976	polysaccharide metabolic process	3355	83	69.46	0.0231	biological process
GO:1901463	regulation of tetrapyrrole biosynthetic ...	82	2	1.7	0.0238	biological process
GO:0071555	cell wall organization	2972	84	61.53	0.024	biological process
GO:0045490	pectin catabolic process	168	9	3.48	0.0244	biological process
GO:1901071	glucosamine-containing compound metaboli...	70	1	1.45	0.0246	biological process
GO:0009700	indole phytoalexin biosynthetic process	60	3	1.24	0.0261	biological process
GO:0046217	indole phytoalexin metabolic process	60	3	1.24	0.0261	biological process
GO:0033306	phytol metabolic process	13	3	0.27	0.0262	biological process
GO:1903173	fatty alcohol metabolic process	13	3	0.27	0.0262	biological process
GO:0016054	organic acid catabolic process	1843	47	38.16	0.0272	biological process
GO:0046395	carboxylic acid catabolic process	1843	47	38.16	0.0272	biological process
GO:0034219	carbohydrate transmembrane transport	344	11	7.12	0.0274	biological process
GO:0015669	gas transport	22	1	0.46	0.0278	biological process
GO:0009888	tissue development	5695	166	117.91	0.0286	biological process
GO:0009566	fertilization	141	13	2.92	0.0288	biological process
GO:0016093	polyprenol metabolic process	63	0	1.3	0.0289	biological process
GO:0016094	polyprenol biosynthetic process	63	0	1.3	0.0289	biological process
GO:0019348	dolichol metabolic process	63	0	1.3	0.0289	biological process
GO:0019408	dolichol biosynthetic process	63	0	1.3	0.0289	biological process
GO:0008610	lipid biosynthetic process	4521	111	93.6	0.0295	biological process
GO:0010648	negative regulation of cell communicatio...	342	13	7.08	0.0303	biological process
GO:0009968	negative regulation of signal transducti...	342	13	7.08	0.0303	biological process
GO:0023057	negative regulation of signaling	342	13	7.08	0.0303	biological process
GO:0007568	aging	794	18	16.44	0.0304	biological process
GO:0044282	small molecule catabolic process	1977	50	40.93	0.0311	biological process
GO:0031326	regulation of cellular biosynthetic proc...	10086	251	208.82	0.0313	biological process
GO:0009889	regulation of biosynthetic process	10621	266	219.9	0.0313	biological process
GO:0008299	isoprenoid biosynthetic process	1977	38	40.93	0.0314	biological process
GO:0048653	anther development	401	6	8.3	0.0318	biological process
GO:0071669	plant-type cell wall organization or bio...	2406	57	49.81	0.0322	biological process
GO:0052314	phytoalexin metabolic process	61	3	1.26	0.0323	biological process
GO:0052315	phytoalexin biosynthetic process	61	3	1.26	0.0323	biological process
GO:0010207	photosystem II assembly	599	10	12.4	0.0324	biological process
GO:0090056	regulation of chlorophyll metabolic proc...	88	3	1.82	0.0325	biological process
GO:1901401	regulation of tetrapyrrole metabolic pro...	95	3	1.97	0.0325	biological process
GO:0009765	photosynthesis, light harvesting	140	10	2.9	0.0328	biological process
GO:0031323	regulation of cellular metabolic process	11769	299	243.66	0.0329	biological process
GO:0006544	glycine metabolic process	284	6	5.88	0.033	biological process
GO:0006869	lipid transport	587	27	12.15	0.0334	biological process
GO:0006465	signal peptide processing	43	1	0.89	0.0335	biological process
GO:0000272	polysaccharide catabolic process	444	22	9.19	0.0336	biological process
GO:0010200	response to chitin	2200	36	45.55	0.0339	biological process
GO:0009725	response to hormone	7773	196	160.93	0.0345	biological process
GO:0051193	regulation of cofactor metabolic process	97	3	2.01	0.035	biological process
GO:0045900	negative regulation of translational elo...	11	1	0.23	0.0365	biological process
GO:0009567	double fertilization forming a zygote an...	129	13	2.67	0.0375	biological process
GO:0010150	leaf senescence	395	12	8.18	0.0375	biological process
GO:0009664	plant-type cell wall organization	1847	52	38.24	0.0379	biological process
GO:0065009	regulation of molecular function	2003	47	41.47	0.038	biological process
GO:0006436	tryptophanyl-tRNA aminoacylation	14	0	0.29	0.0382	biological process
GO:0043480	pigment accumulation in tissues	598	20	12.38	0.0382	biological process
GO:0043481	anthocyanin accumulation in tissues in r...	598	20	12.38	0.0382	biological process
GO:0043473	pigmentation	598	20	12.38	0.0382	biological process
GO:0043476	pigment accumulation	598	20	12.38	0.0382	biological process
GO:0043478	pigment accumulation in response to UV l...	598	20	12.38	0.0382	biological process
GO:0043479	pigment accumulation in tissues in respo...	598	20	12.38	0.0382	biological process
GO:0009404	toxin metabolic process	1046	22	21.66	0.0387	biological process
GO:0048481	ovule development	745	39	15.42	0.0388	biological process
GO:0035670	plant-type ovary development	749	39	15.51	0.039	biological process
GO:0010380	regulation of chlorophyll biosynthetic p...	78	2	1.61	0.0393	biological process
GO:0010243	response to organonitrogen compound	2309	40	47.81	0.0395	biological process
GO:0019222	regulation of metabolic process	13913	344	288.05	0.04	biological process
GO:0006721	terpenoid metabolic process	1289	39	26.69	0.0405	biological process
GO:0006517	protein deglycosylation	8	0	0.17	0.0408	biological process
GO:0033993	response to lipid	4136	125	85.63	0.0408	biological process
GO:0010374	stomatal complex development	928	37	19.21	0.042	biological process
GO:0090558	plant epidermis development	928	37	19.21	0.042	biological process
GO:0035281	pre-miRNA export from nucleus	11	0	0.23	0.0429	biological process
GO:0009083	branched-chain amino acid catabolic proc...	21	3	0.43	0.0431	biological process
GO:0016998	cell wall macromolecule catabolic proces...	111	2	2.3	0.045	biological process
GO:0015706	nitrate transport	1064	27	22.03	0.0459	biological process
GO:0010581	regulation of starch biosynthetic proces...	17	1	0.35	0.046	biological process
GO:0006546	glycine catabolic process	257	6	5.32	0.0474	biological process
GO:0051252	regulation of RNA metabolic process	9274	231	192.01	0.0476	biological process
GO:0080064	4,4-dimethyl-9beta,19-cyclopropylsterol ...	12	1	0.25	0.0478	biological process
GO:0006040	amino sugar metabolic process	105	1	2.17	0.049	biological process
GO:0006355	regulation of transcription, DNA-templat...	9226	231	191.01	0.0496	biological process
GO:2001141	regulation of RNA biosynthetic process	9226	231	191.01	0.0496	biological process
GO:0005618	cell wall	2872	80	56.48	8.4e-05	cellular component
GO:0005576	extracellular region	8143	236	160.14	0.00045	cellular component
GO:0022627	cytosolic small ribosomal subunit	362	2	7.12	0.00832	cellular component
GO:0031012	extracellular matrix	101	6	1.99	0.01241	cellular component
GO:0009505	plant-type cell wall	1252	49	24.62	0.01453	cellular component
GO:0044420	extracellular matrix part	21	3	0.41	0.03704	cellular component
GO:0005953	CAAX-protein geranylgeranyltransferase c...	7	1	0.14	0.04031	cellular component
GO:0005773	vacuole	4496	90	88.42	0.04089	cellular component
GO:0012511	monolayer-surrounded lipid storage body	55	1	1.08	0.04217	cellular component
GO:0000164	protein phosphatase type 1 complex	24	1	0.47	0.04594	cellular component
GO:0004144	diacylglycerol O-acyltransferase activit...	60	9	1.29	0.00051	molecular function
GO:0003700	sequence-specific DNA binding transcript...	5929	182	126.99	0.00103	molecular function
GO:0010177	2-(2'-methylthio)ethylmalate synthase ac...	17	0	0.36	0.00346	molecular function
GO:0008200	ion channel inhibitor activity	17	0	0.36	0.00495	molecular function
GO:0051119	sugar transmembrane transporter activity	474	20	10.15	0.00647	molecular function
GO:0004553	hydrolase activity, hydrolyzing O-glycos...	1381	53	29.58	0.0066	molecular function
GO:0015293	symporter activity	516	14	11.05	0.00996	molecular function
GO:0015294	solute:cation symporter activity	514	14	11.01	0.01052	molecular function
GO:0004108	citrate (Si)-synthase activity	24	4	0.51	0.01074	molecular function
GO:0036440	citrate synthase activity	24	4	0.51	0.01074	molecular function
GO:0005516	calmodulin binding	811	25	17.37	0.01235	molecular function
GO:0008061	chitin binding	52	2	1.11	0.01305	molecular function
GO:0015295	solute:proton symporter activity	405	14	8.67	0.01332	molecular function
GO:0016717	oxidoreductase activity, acting on paire...	90	5	1.93	0.01401	molecular function
GO:0005351	sugar:proton symporter activity	391	14	8.37	0.01422	molecular function
GO:0005402	cation:sugar symporter activity	391	14	8.37	0.01422	molecular function
GO:0005452	inorganic anion exchanger activity	22	3	0.47	0.01463	molecular function
GO:0015665	alcohol transmembrane transporter activi...	31	3	0.66	0.01577	molecular function
GO:0015166	polyol transmembrane transporter activit...	31	3	0.66	0.01577	molecular function
GO:0016762	xyloglucan:xyloglucosyl transferase acti...	97	7	2.08	0.017	molecular function
GO:0030942	endoplasmic reticulum signal peptide bin...	10	1	0.21	0.01754	molecular function
GO:0004568	chitinase activity	77	5	1.65	0.01775	molecular function
GO:0080031	methyl salicylate esterase activity	27	0	0.58	0.01886	molecular function
GO:0046593	mandelonitrile lyase activity	8	4	0.17	0.01959	molecular function
GO:0008812	choline dehydrogenase activity	26	6	0.56	0.01962	molecular function
GO:0080002	UDP-glucose:4-aminobenzoate acylglucosyl...	19	1	0.41	0.02015	molecular function
GO:0030599	pectinesterase activity	373	18	7.99	0.02148	molecular function
GO:0050162	oxalate oxidase activity	24	0	0.51	0.02161	molecular function
GO:0003677	DNA binding	6722	194	143.97	0.02315	molecular function
GO:0004659	prenyltransferase activity	133	1	2.85	0.02353	molecular function
GO:0016705	oxidoreductase activity, acting on paire...	1371	37	29.36	0.02859	molecular function
GO:0047720	indoleacetaldoxime dehydratase activity	11	0	0.24	0.02877	molecular function
GO:0050362	L-tryptophan:2-oxoglutarate aminotransfe...	27	2	0.58	0.02926	molecular function
GO:0070529	L-tryptophan aminotransferase activity	27	2	0.58	0.02926	molecular function
GO:0004602	glutathione peroxidase activity	39	0	0.84	0.03294	molecular function
GO:0080132	fatty acid alpha-hydroxylase activity	15	0	0.32	0.03497	molecular function
GO:0005487	nucleocytoplasmic transporter activity	13	1	0.28	0.03608	molecular function
GO:0052689	carboxylic ester hydrolase activity	675	25	14.46	0.03639	molecular function
GO:0004857	enzyme inhibitor activity	591	22	12.66	0.03691	molecular function
GO:0004715	non-membrane spanning protein tyrosine k...	27	2	0.58	0.03712	molecular function
GO:0052640	salicylic acid glucosyltransferase (gluc...	12	1	0.26	0.0372	molecular function
GO:0052641	benzoic acid glucosyltransferase activit...	12	1	0.26	0.0372	molecular function
GO:0052639	salicylic acid glucosyltransferase (este...	12	1	0.26	0.0372	molecular function
GO:0004830	tryptophan-tRNA ligase activity	14	0	0.3	0.038	molecular function
GO:1901618	organic hydroxy compound transmembrane t...	40	3	0.86	0.04001	molecular function
GO:0045330	aspartyl esterase activity	202	13	4.33	0.04036	molecular function
GO:0033293	monocarboxylic acid binding	64	7	1.37	0.04095	molecular function
GO:0033925	mannosyl-glycoprotein endo-beta-N-acetyl...	8	0	0.17	0.04119	molecular function
GO:0015168	glycerol transmembrane transporter activ...	7	1	0.15	0.04181	molecular function
GO:0022803	passive transmembrane transporter activi...	473	8	10.13	0.04285	molecular function
GO:0015267	channel activity	473	8	10.13	0.04285	molecular function
GO:0022838	substrate-specific channel activity	469	8	10.04	0.04318	molecular function
GO:0003743	translation initiation factor activity	370	7	7.92	0.04349	molecular function
GO:0004565	beta-galactosidase activity	82	0	1.76	0.04488	molecular function
GO:0009374	biotin binding	8	2	0.17	0.04567	molecular function
GO:0070401	NADP+ binding	20	0	0.43	0.04607	molecular function
GO:0008509	anion transmembrane transporter activity	1043	26	22.34	0.04664	molecular function
GO:0004805	trehalose-phosphatase activity	65	6	1.39	0.04685	molecular function
GO:0015103	inorganic anion transmembrane transporte...	366	12	7.84	0.04791	molecular function
GO:0046982	protein heterodimerization activity	452	24	9.68	0.04833	molecular function
GO:0015434	cadmium-transporting ATPase activity	14	3	0.3	0.04882	molecular function
GO:0005365	myo-inositol transmembrane transporter a...	16	3	0.34	0.04894	molecular function
GO:0010355	homogentisate farnesyltransferase activi...	9	0	0.19	0.04944	molecular function
GO:0010356	homogentisate geranylgeranyltransferase ...	9	0	0.19	0.04944	molecular function
GO:0010357	homogentisate solanesyltransferase activ...	9	0	0.19	0.04944	molecular function
GO:0071997	glutathione S-conjugate-transporting ATP...	16	0	0.34	0.04968	molecular function
GO:0010290	chlorophyll catabolite transmembrane tra...	16	0	0.34	0.04968	molecular function
GO:0015431	glutathione S-conjugate-exporting ATPase...	16	0	0.34	0.04968	molecular function
GO:0004034	aldose 1-epimerase activity	46	4	0.99	0.04976	molecular function

## Sheet: Table S5
TABLE S5 | KEGG pathway annotation of DEGs
KEGG Category	KEGG Pathway	Pathways	Gene Count	K Number Count	p value
Cellular Processes	Transport and catabolism	Endocytosis	9	8	0.76812
		Peroxisome	6	6	0.615512
		Phagosome	4	4	0.95974
		Regulation of autophagy	4	3	0.224275
Environmental Information Processing	Membrane transport	ABC transporters	2	1	0.537829
	Signal transduction	Plant hormone signal transduction	31	16	0.0610895
Genetic Information Processing	Folding, sorting and degradation	Proteasome	1	1	0.993143
		Protein export	2	2	0.932696
		Protein processing in endoplasmic reticulum	18	10	0.352306
		RNA degradation	3	3	0.994852
		SNARE interactions in vesicular transport	4	4	0.445905
		Sulfur relay system	1	1	0.625928
		Ubiquitin mediated proteolysis	9	5	0.785087
	Replication and repair	Base excision repair	5	4	0.0936216
		DNA replication	8	5	0.896333
		Homologous recombination	4	2	0.997204
		Mismatch repair	6	3	0.955768
		Nucleotide excision repair	10	4	0.77736
	Transcription	Basal transcription factors	4	4	0.519971
		RNA polymerase	2	1	0.833316
		Spliceosome	10	10	0.940866
	Translation	Aminoacyl-tRNA biosynthesis	4	3	0.779624
		RNA transport	11	11	0.781563
		Ribosome	3	2	1
		Ribosome biogenesis in eukaryotes	5	3	0.855121
		mRNA surveillance pathway	7	6	0.891156
Metabolism	Amino acid metabolism	Alanine, aspartate and glutamate metabolism	1	1	0.991984
		Arginine and proline metabolism	9	6	0.240898
		Cysteine and methionine metabolism	8	4	0.441595
		Glycine, serine and threonine metabolism	13	9	0.00507596
		Histidine metabolism	3	2	0.225904
		Lysine biosynthesis	3	2	0.110646
		Lysine degradation	8	6	0.00289256
		Phenylalanine metabolism	12	4	0.119406
		Phenylalanine, tyrosine and tryptophan biosynthesis	9	8	0.0144032
		Tryptophan metabolism	9	5	0.00271785
		Tyrosine metabolism	3	2	0.574214
		Valine, leucine and isoleucine biosynthesis	6	3	0.0159986
		Valine, leucine and isoleucine degradation	10	6	0.00183312
	Biosynthesis of other secondary metabolites	Flavonoid biosynthesis	2	2	0.537829
		Isoquinoline alkaloid biosynthesis	3	2	0.303071
		Phenylpropanoid biosynthesis	18	7	0.0789758
		Stilbenoid, diarylheptanoid and gingerol biosynthesis	2	2	0.786268
		Tropane, piperidine and pyridine alkaloid biosynthesis	5	3	0.168677
	Carbohydrate metabolism	Amino sugar and nucleotide sugar metabolism	8	7	0.75074
		Ascorbate and aldarate metabolism	5	4	0.127234
		Butanoate metabolism	2	2	0.471747
		C5-Branched dibasic acid metabolism	1	1	0.563465
		Citrate cycle (TCA cycle)	8	4	0.121694
		Fructose and mannose metabolism	3	3	0.849267
		Galactose metabolism	7	3	0.120265
		Glycolysis / Gluconeogenesis	14	11	0.0523573
		Glyoxylate and dicarboxylate metabolism	7	4	0.338924
		Inositol phosphate metabolism	3	3	0.826618
		Pentose and glucuronate interconversions	15	3	0.00504578
		Pentose phosphate pathway	3	3	0.758536
		Propanoate metabolism	5	4	0.0353247
		Pyruvate metabolism	15	10	0.00242719
		Starch and sucrose metabolism	24	10	0.0204068
	Energy metabolism	Carbon fixation in photosynthetic organisms	9	6	0.119826
		Oxidative phosphorylation	8	6	0.944797
		Photosynthesis	5	4	0.537688
		Photosynthesis - antenna proteins	7	5	0.000612048
		Sulfur metabolism	4	2	0.316808
	Global and overview maps	2-Oxocarboxylic acid metabolism	8	3	0.195899
		Biosynthesis of amino acids	31	20	0.00794862
		Carbon metabolism	31	21	0.00449122
		Fatty acid metabolism	12	8	0.0256574
	Glycan biosynthesis and metabolism	Glycosylphosphatidylinositol(GPI)-anchor biosynthesis	1	1	0.740843
		N-Glycan biosynthesis	4	4	0.454328
	Lipid metabolism	Arachidonic acid metabolism	1	1	0.782227
		Biosynthesis of unsaturated fatty acids	5	2	0.207823
		Cutin, suberine and wax biosynthesis	11	3	6.3e-06
		Ether lipid metabolism	2	2	0.549218
		Fatty acid biosynthesis	8	6	0.01815
		Fatty acid degradation	5	4	0.207823
		Fatty acid elongation	1	1	0.857717
		Glycerolipid metabolism	6	4	0.346036
		Glycerophospholipid metabolism	5	4	0.804445
		Linoleic acid metabolism	1	1	0.595898
		Sphingolipid metabolism	3	3	0.303071
		Steroid biosynthesis	3	2	0.477063
		Synthesis and degradation of ketone bodies	1	1	0.30651
		alpha-Linolenic acid metabolism	4	2	0.37738
	Metabolism of cofactors and vitamins	Folate biosynthesis	2	2	0.393602
		Nicotinate and nicotinamide metabolism	2	1	0.331724
		One carbon pool by folate	1	1	0.777975
		Pantothenate and CoA biosynthesis	3	1	0.401868
		Porphyrin and chlorophyll metabolism	3	2	0.595636
		Thiamine metabolism	1	1	0.42811
		Ubiquinone and other terpenoid-quinone biosynthesis	1	1	0.94052
	Metabolism of other amino acids	Cyanoamino acid metabolism	4	3	0.762555
		Glutathione metabolism	3	2	0.972859
		Selenocompound metabolism	1	1	0.786397
		Taurine and hypotaurine metabolism	2	2	0.471747
		beta-Alanine metabolism	7	5	0.0534901
	Metabolism of terpenoids and polyketides	Brassinosteroid biosynthesis	1	1	0.571809
		Carotenoid biosynthesis	8	5	0.00172291
		Diterpenoid biosynthesis	2	2	0.502492
		Limonene and pinene degradation	2	2	0.763718
		Sesquiterpenoid and triterpenoid biosynthesis	2	1	0.268217
		Terpenoid backbone biosynthesis	4	3	0.638577
		Zeatin biosynthesis	1	1	0.653732
	Nucleotide metabolism	Purine metabolism	7	5	0.936618
		Pyrimidine metabolism	7	4	0.82269
Organismal Systems	Environmental adaptation	Circadian rhythm - plant	1	1	0.93446
		Plant-pathogen interaction	9	6	0.962734

## Sheet: Table S6
TABLE S6 | DEGs related to pollen and anther development
Gene Symbol	Gene ID	log2FC (S/F)	Regulation (S/F)	FDR	Homologous Gene (AT)	Gene Model Description	Note
ABCG6	BnaC09g43510D	2.34374	up	0.00896943	AT5G13580	ABC transporter G family member 6	pollen wall
ALA6	BnaA08g00740D	3.37619	up	0.000520349	AT1G54280	Aminophospholipid ATPase 6	pollen plasma membrane
AMS	BnaA07g03340D	6.21269	up	0.00977472	AT2G16910	Transcription factor ABORTED MICROSPORES	Tapetum
	BnaC07g05950D	6.40512	up	0.00903812	AT2G16910	Transcription factor ABORTED MICROSPORES	Tapetum
ARID1	BnaC04g04710D	1.78461	up	0.00132703	AT2G46040	AT-rich interactive domain-containing protein 1	Megaspore mother cell (MMC)
BHLH010	BnaA04g28800D	1.5546	up	1.26e-06	AT2G31220	Transcription factor bHLH10	pollen and Tapetum
	BnaC04g13520D	-1.05736	down	0.000270847	AT2G31220	Transcription factor bHLH10	pollen and Tapetum
	BnaC04g42050D	2.97822	up	0.00167144	AT2G31220	Transcription factor bHLH10	pollen and Tapetum
BHLH089	BnaC05g04240D	3.87183	up	6.69e-05	AT1G06170	Transcription factor bHLH89	pollen and Tapetum
CALS5	BnaA09g08360D	6.13613	up	5.58e-25	AT2G13680	Callose synthase 5	callose
	BnaC09g08620D	4.91741	up	6.57e-13	AT2G13680	Callose synthase 5	callose
COX11	BnaA09g51320D	2.06879	up	0.000186103	AT1G02410	Cytochrome c oxidase 11 protein	pollen germination
DEL P5CS2	BnaC04g05620D	1.50716	up	0.000362729	AT2G39800	Delta1-pyrroline-5-carboxylate synthase	Microspores & pollen grain
DL1C	BnaA09g45430D	7.4223	up	1.6e-48	AT1G14830	Dynamin-like protein 1C	pollen
INP1	BnaC01g14040D	8.56748	up	0.00227129	AT4G22600	Inaperturate pollen1	pollen surface apertures
	BnaC07g37330D	Inf*	up	0.00713662	AT4G22600	Inaperturate pollen1	pollen surface apertures
	BnaC07g37340D	9.91833	up	0.00785575	AT4G22600	Inaperturate pollen1	pollen surface apertures
	BnaA01g12330D	Inf	up	0.000840598	AT4G22600	Inaperturate pollen1	pollen surface apertures
IPE1	BnaCnng33370D	-1.71937	down	2.11e-07	AT1G12570	Irregular pollen exine1	pollen exine wall
KOM	BnaA07g33760D	3.3432	up	4e-05	AT1G77860	Alter morphology of pollen exine wall	pollen exine wall
	BnaC06g38380D	2.9717	up	0.000168184	AT1G77860	Alter morphology of pollen exine wall	pollen exine wall
MAZ1	BnaC03g06970D	8.80689	up	0.00295661	AT5G15480	Male fertility-associated zinc finger protein 1	pollen exine
MYB108	BnaA03g29470D	1.56374	up	0.00716914	AT3G06490	Transcription factor MYB108	endothecia at late anther stages
PIRL1	BnaA10g24710D	1.83186	up	0.00982438	AT5G05850	Plant intracellular Ras-group-related LRR protein 1	Microspore
POE	BnaA02g01430D	-1.07609	down	6.59e-05	AT5G13140	Pollen Ole e 1 allergen and extensin family protein	Pollen
	BnaA02g05650D	-1.17826	down	0.00314065	AT5G22430	Pollen Ole e 1 allergen and extensin family protein	Pollen
	BnaA03g11220D	-1.53037	down	1.84e-06	AT2G20515	Pollen Ole e I family allergen protein	Pollen
	BnaA06g32500D	-1.96509	down	0.00150837	AT3G26960	Pollen Ole e 1 allergen and extensin family protein	Pollen
	BnaC02g09510D	-2.38975	down	9.96e-08	AT5G22430	Pollen Ole e 1 allergen and extensin family protein	Pollen
	BnaC03g14050D	-1.14343	down	0.00118276	AT2G20515	Pollen Ole e I family allergen protein	Pollen
	BnaC06g13410D	-1.41389	down	0.00926085	AT5G41050	Pollen Ole e 1 allergen and extensin family protein	Pollen
PRX40	BnaA01g17520D	3.93969	up	0.00739894	AT4G16270	Peroxidase 40	Tapetum
PRX9	BnaA10g28250D	6.32095	up	0.00186112	AT1G44970	Peroxidase 9	Tapetum
	BnaC06g01060D	6.50989	up	0.000439666	AT1G44970	Peroxidase 9	Tapetum
PSS1	BnaAnng23770D	2.13566	up	4.06e-05	AT1G15110	Base-exchange-type Phosphatidylserine (PS) synthase	Microspore
SPS2F	BnaA06g27590D	2.32069	up	4.72e-07	AT5G11110	Sucrose-phosphate synthase 2F	pollen exine
	BnaC07g29460D	2.38582	up	0.000143872	AT5G11110	Sucrose phosphate synthase 2F	pollen exine
SWEET8	BnaA04g10120D	8.09811	up	3.22e-05	AT5G40260	Bidirectional sugar transporter SWEET8	Microspore
	BnaC04g32240D	7.1292	up	7.52e-07	AT5G40260	Bidirectional sugar transporter SWEET8	Microspore
TAP35/TAP44	BnaAnng10130D	7.44461	up	0.0064868	AT5G44540	Tapetum specific protein TAP35/TAP44	Tapetum
UGE3	BnaA09g10850D	2.47727	up	2.88e-07	AT1G63180	UDP-D-galactose 4-epimerase 3	Cell Wall
	BnaCnng14830D	1.79002	up	0.00553343	AT1G63180	UDP-D-galactose 4-epimerase 3	Cell Wall
UPEX1	BnaC05g28280D	6.00587	up	0.00752895	AT1G33430	Arabinogalactan b-(1,3)-galactosyltransferase	pollen exine
	BnaCnng54730D	5.75667	up	0.00422629	AT1G33430	Arabinogalactan b-(1,3)-galactosyltransferase	pollen exine
*No expression level was detected in S-pool.
