# Supplementary material for: Unraveling the Genetic Basis of Fertility Restoration for Cytoplasmic Male Sterile Line WNJ01A Originated From Brassica juncea in Brassica napus
Source: Front Plant Sci. 2021 Aug 31;12:721980. doi: 10.3389/fpls.2021.721980 (PMC8438535; doi:10.3389/fpls.2021.721980)
Supplement: Supplementary Table 2 — Primers for 32 known protein-coding genes. [file Table_2.XLSX]

## Sheet: Table S2
TABLE S2 | Primers for 32 known protein-coding genes
gene ID	Forward prime sequence	Reserve prime sequence
atp1	TCGGCTTATCTGTCAGTCGC	AGCCAAATTGAGCAAAGGCG
atp4	GCTTGCACTGTCTTTTCGCA	ACTCTCGACGGGAGAATCCA
atp6	TGGGACTCCTGCGGGTAATA	TCCCTTGCATCTTGGTCACT
atp8	AGCAAGGACCCCAACAGTTT	TCGACGGCCTTACACCATTG
atp9	ATCAATAGGTGCCGGAGCTG	CCAATGATGGATTTCGCGCC
ccmB	TCCATTAGGGAGCCTGGTCT	CGAGAAACGGTTAGGGGCAA
ccmC	GGGTTTCGGGGAAGACCAAT	TTTGAAAACGCAGTGCACCC
ccmFC	GTAGTCGTGACCAACAGCCA	CGGGCACCCCCATTTAGATT
ccmFNI	ATCTCGTGCCAGATGCAACA	TTGACGGACCAGCCCTTTTT
ccmFNII	TACGTTCTACGGACCGATGC	GGATTGCTAGCTCCCGTTCA
cob	CTAATCCGATGTCCACCCCG	TGCTATTGCGGCTACACCTC
cox1	CCGGGTCGTGCTAATTCCAT	GGTTCGATGGCTGTTCTCCA
cox2-1	TCTCAAGACGCAGCTACACC	AATGCCATAAAGCGCGAACC
cox3	TTTGGCCCCCAAAAGGGATT	TCCCCGCGAGTATAGCATGA
nad1	TTGTCATGGCGCAAAAGCAG	GCATCCCGCGCATATTCTAC
nad2	GCGCTCTAGCCAAAACGAAT	GAAGTAAGCCCCACAACCCA
nad3	GTGGTTTCGATCCTTCCGGT	GGAGGTACTGCCCAAGGAAA
nad4	ATCATCCCAAGCGCTGCTAA	TTAGTGAGCACCATGCCGAA
nad4L	GGTATTCGGGGAATCCTCCT	TGGCTAACCCAATAGCGGAT
nad5	GTGCTAGTGCCCCCAGAAAT	AGTGGGACCCTCCATAGCAT
nad6	ACCTGAAGTGTCGCGAAAGA	TGTTTTGTCGAGCCCTGCTT
nad7	GAAAGAGTCTCGGGAGCCAG	ATACGGTTGCCGGTTGACAT
nad9	AATCATCCGGATCTACGCCG	TATCCGTCGCTACGCTGTTC
rpl2	AGCACGTTCTCTCTTTGCGA	GATCCGTCTTCGGCTTCGAT
rpl5	CACAAAGGGGTTCGACAGGA	CTCGGAGAGTGCTTTGTCGT
rpl16	GCTAATGTAGCGGCTTGTCG	AGAGTTTTCGCGGATCTCCC
rps3	TCGACGACCGAAAGAAGCAA	CGGCGTATTTCGGATGCTTG
rps4	GCGGCATCCCCTCTTAGTTT	ACGCGATAATACGCGGTGAA
rps12	CATTCCGGGCGAAGGTCATA	CGACCCGGAATTCCCATCAA
rps14	CAAACGTAGATTGCTCGCGG	CGATGTTTGTCCCGCATATCAC
matR	AATAGCTGCACGGAGTACGG	ACCCGTAGACGCTTTTCCAG
tatC	AATAAGGAAACGGGCGACGA	CTGTTTGCCAGAACCAAGGG

## Sheet: Table S3
	TABLE S3 | Gene annotation of 99.75 kb DNA fragment
	Gene ID	Homologous B.napus gene ID	Homologous Arabidopsis gene ID	Gene annotation
	ORF1	BnaA09g45870D	AT1G14040.1	PHO1 Homolog 3 (PHO1;H3)
	ORF2	BnaA09g45890D	AT1G14040.1	PHO1 Homolog 3 (PHO1;H3)
	ORF3	BnaA09g45900D	AT1G14030.1	lysine methyltransferase (LSMT)-like (LSMT-L)
	ORF4	BnaA09g45910D	AT1G14010.1	emp24/gp25L/p24 family/GOLD family protein
	ORF5	BnaA09g45920D	AT1G14000.1	VH1-Interacting Kinase (VIK)
	ORF6	BnaA09g45930D	AT1G13970.1	beta-hexosaminidase (DUF1336)
	ORF7	BnaA09g45940D	AT1G13960.1	WRKY DNA-binding protein 4 (WRKY4).
	ORF8		AT2G03200.1	Atypical Aspartic Protease In Roots 1 (ASPR1)
	ORF9		AT5G27620.1	CYCLIN H;1 (CYCH;1)
	ORF10	BnaA09g45950D	AT1G13940.2	T-box transcription factor, putative (DUF863)
	ORF11	BnaA09g45960D	AT1G13810.1	Restriction endonuclease, type II-like superfamily protein
	ORF12	BnaA09g45970D	AT1G13900.1	Purple Acid Phosphatase 2 (PAP2)
	ORF13	BnaA09g45980D	AT1G13890.2	SNAP25
	ORF14	BnaA09g45990D	AT1G13880.2	ELM2 domain-containing protein
	ORF15	BnaA09g46000D	AT1G13870.1	Deformed Roots and Leaves 1 (DRL1)
	ORF16	BnaA09g46010D	AT1G13830.2	Carbohydrate-binding X8 domain superfamily protein
	ORF17	BnaA09g46010D	AT1G13830.2	Carbohydrate-binding X8 domain superfamily protein
	ORF18	BnaA09g46020D	AT1G13810.1	Restriction endonuclease, type II-like superfamily protein
	ORF19	BnaA09g46030D	AT1G12300.1	RFL2 is a pentatricopeptide repeat protein involved in mitochondrial RNA processing.
	ORF20	BnaA09g46030D	AT1G12300.1	RFL2 is a pentatricopeptide repeat protein involved in mitochondrial RNA processing.
	ORF21	BnaA09g46040D	AT1G13790.2	SGS3-like proteins
	ORF22	BnaA09g46050D	AT1G13780.2	F-box/RNI-like/FBD-like domains-containing protein
	ORF23	BnaA09g46060D	AT5G27750.2	F-box/FBD-like domains containing protein
	ORF24	BnaA09g46070D	AT1G07957.1	None, small_nucleolar_rna
	ORF25	BnaA09g46080D	AT1G13780.2	F-box/RNI-like/FBD-like domains-containing protein
	ORF26	BnaA09g46090D	AT5G27750.2	F-box/FBD-like domains containing protein
	ORF27	BnaA09g46100D	AT1G48422.1	defensin-like (DEFL) family protein.
	ORF28	BnaA09g46110D	AT5G27750.2	F-box/FBD-like domains containing protein

## Sheet: Table S7
TABLE S7 | DEGs selected for RT-qPCR verification
Gene ID	Gene name	rfw FPKM	RFW FPKM	Regulated Type	Function Annotation	Arabidopsis homolog
BnaA01g03680D	LKR	19.0667	53.9167	up	Lysine-ketoglutarate reductase/saccharopine dehydrogenase bifunctional enzyme	AT4G33150
BnaA06g16950D	ALDH2B4	1.2	24.1533	up	Aldehyde dehydrogenase 2B4	AT3G48000
BnaA01g17520D	PRX40	3.05667	44.97	up	Peroxidase superfamily protein	AT4G16270
BnaA10g28250D	PRX9	0.336667	25.04	up	Peroxidase superfamily protein	AT1G44970
BnaA10g00380D	CYP86A4	46.5733	16.6733	down	cytochrome P450, family 86, subfamily A, polypeptide 4	AT1G01600
BnaC04g07690D	CER1	22.1233	4.46	down	Fatty acid hydroxylase superfamily	AT2G37700
BnaA07g22900D	HTH	26.4067	6.08333	down	Glucose-methanol-choline (GMC) oxidoreductase family protein	AT1G72970
BnaA06g32500D	POE1	6.91333	1.76667	down	Pollen Ole e 1 allergen and extensin family protein	AT3G26960
BnaA04g10120D	SWEET8	0.05	8.56667	up	Nodulin MtN3 family protein	AT5G40260
BnaA09g08360D	CALS5	0.0433333	2.71667	up	Callose synthase 5	AT2G13680
BnaA10g01570D	CUL1	0.01	6.40667	up	Cullin 1	AT4G02570
BnaC08g30220D	SKP1	0	11.0867	up	SKP1-like 4	AT1G20140
BnaA09g56400D	RAD23A	1.86	9.33667	up	Rad23 UV excision repair protein family	AT1G16190
BnaA10g18210D	RAD23D	0.0133333	32.0233	up	Rad23 UV excision repair protein family	AT5G38470
